# Supplementary material for: GLUT1-DS Italian registry: past, present, and future: a useful tool for rare disorders
Source: Orphanet J Rare Dis. 2023 Mar 21;18:63. doi: 10.1186/s13023-023-02628-2 (PMC10029278; doi:10.1186/s13023-023-02628-2)
Supplement: Supplementary file 1 — Additional file 1. Italian GLUT1-DS Registry dataset [file 13023_2023_2628_MOESM1_ESM.xlsx]

## Sheet: PATIENT DATA
	Scritto da:		Rivisto da:		Approvato da:
Tipo documento	TAB	Codice documento	CR-TAB-DE-0005-GLUT1	Titolo documento	Glut1 Dataset_ENG
Stato documento	BOZZA	Versione documento	1.0	Revisione documento	0
Data emissione	2020-08-19		Data scadenza	N/A
Personal and contact data
Dataset name: PERSONAL DATA Dataset key: personal_data Dataset description:
	FIELD NAME	FIELD DESCRIPTION	FIELD TYPE	ANSWERS OPTIONS	GROUPSET KEY	GROUPSET NAME	GROUPSET DESCRIPTION	MANDATORY	CONSTRAINTS	OPERATIONS	NOTES
	Surname		String					Yes
	Name		String					Yes
	Sex		Integer	1=Male; 2=Female; 3=Other				Yes
	Date of birth		Date	day/month/year				Yes		age	Calculated
	Age		Integer
	Born in Italy?		Boolean
	City of Birth		String	Cities list					Only if "Born in Italy?" = Yes
	Province of Birth		String	Provinces list					Only if "Born in Italy?" = Yes
	Region of Birth		String	Regions list					Only if "Born in Italy?" = Yes
	Country of birth		String	Countries list					Only if "Born in Italy?" = No
	City		String						Only if "Born in Italy?" = No
	Province		String						Only if "Born in Italy?" = No
	Country		String						Only if "Born in Italy?" = No
Dataset name: RESIDENCE DATA Dataset key: residence_data Dataset description
	FIELD NAME	FIELD DESCRIPTION	FIELD TYPE	ANSWERS OPTIONS	GROUPSET KEY	GROUPSET NAME	GROUPSET DESCRIPTION	MANDATORY	CONSTRAINTS	OPERATIONS	NOTES
	Residence in Italy?		Boolean					Yes
	City of residence		String	Cities list					Only if "Residence in Italy?" = Yes
	Province of residence		String	Provincies list					Only if "Residence in Italy?" = Yes		City dependent
	Region of residence		String	Regions list					Only if "Residence in Italy?" = Yes		Dependent on the province
	Country of birth		String	Countries list					Only if "Residence in Italy?" = Yes
	City of residence		Text						Only if "Residence in Italy?" = No
	Province of residence		Text						Only if "Residence in Italy?" = No
	Country of birth		Text						Only if "Residence in Italy?" = No
Dataset name: CONTACT DATA Dataset key: Contact data Dataset description:Who to call in order to share information about the patient
	FIELD NAME	FIELD DESCRIPTION	FIELD TYPE	ANSWERS OPTIONS	GROUPSET KEY	GROUPSET NAME	GROUPSET DESCRIPTION	MANDATORY	CONSTRAINTS	OPERATIONS	NOTES
	Type of contact		Integer	1=Patient; 2=Parent; 3=Caregiver				Yes
	Name		String						Only if "Contact type" other than "patient"
	Surname		String						Only if "Contact type" other than "patient"
	Phone		String
	Email address		String
	Address	where does he/she lives?	String
	Add contact		Boolean
	Type of contact		Integer	1=Parent; 2=Caregiver; 3=Relative					Only if "Add other contact" = Yes
	Name		String						Only if "Add other contact" = Yes
	Surname		String						Only if "Add other contact" = Yes
	Mobile phone		String						Only if "Add other contact" = Yes
	Email address		String						Only if "Add other contact" = Yes
	Address	where does she/he lives	String						Only if "Add other contact" = Yes
Family history
Dataset name: FAMILY HISTORY Dataset key: family_history Dataset description
	FIELD NAME	FIELD DESCRIPTION	FIELD TYPE	ANSWERS OPTIONS	GROUPSET KEY	GROUPSET NAME	GROUPSET DESCRIPTION	MANDATORY	CONSTRAINTS	OPERATIONS	NOTES
	Consaguineous parents		Boolean					Yes
	Biological father's date of birth		Date	day/month/year	family_history-padre	Informations about the biological father
	Biological father's ethnicity		Integer	1=Caucasian; 2=African American; 3=Asian; 4=Latin american; 5=Other	family_history-padre	Informations about the biological father
	Biological father's country of birth		String	Countries list	family_history-padre	Informations about the biological father
	Biological mother's date of birth		Date	day/month/year	family_history-madre	Informations about the biological mother
	Biological mother's ethnicity		Integer	1=Caucasian; 2=African American; 3=Asian; 4=Latin american; 5=Other	family_history-madre	Informations about the biological mother
	Biological mother's country of birth		String	Countries list	family_history-madre	Informations about the biological mother
	Patient's relatives who exhibit symptoms		Integer	1=Mother; 2=Father; 3=Sister; 4=Brother; 5=Maternal grandfather; 6=Maternal grandmother; 7=Paternal grandfather; 8=Paternal grandmother; 9=Paternal uncle; 10=Paternal aunt; 11=Maternal aucle; 12=Maternal aunt; 13=Other	family_history-parenti
	Symptoms of the mother		Integer	1=School difficulty; 2=Difficulty walking; 3=Epileptic seizures; 4=Headache; 5=Abnormal eye movements; 6=Trouble speaking; 7=Involuntary movements; 8=Stiffness of the limbs; 9=Low sensitivity of the limbs; 10=Cardiac disorders; 11=Gastrointestinal complaints; 12=Liver disorders; 13=Kidney disorders 14=Diabetes mellitus; 15=Other	family_history-madre	Informations about the biological mother			Only if "Patient relatives with symptoms"=Mother
	Symptoms of the father		Integer	1=School difficulty; 2=Difficulty walking; 3=Epileptic seizures; 4=Headache; 5=Abnormal eye movements; 6=Trouble speaking; 7=Involuntary movements; 8=Stiffness of the limbs; 9=Low sensitivity of the limbs; 10=Cardiac disorders; 11=Gastrointestinal complaints; 12=Liver disorders; 13=Kidney disorders 14=Diabetes mellitus; 15=Other	family_history-padre	Informations about the biological father			Only if "Patient relatives with symptoms"=Father
	Symptoms of sister		Integer	1=School difficulty; 2=Difficulty walking 3=Epileptic seizures 4=Headache 5=Abnormal eye movements; 6=Trouble speaking; 7=Involuntary movements; 8=Stiffness of the limbs; 9=Low sensitivity of the limbs; 10=Cardiac disorders 11=Gastrointestinal complaints 12=Liver disorders; 13=Kidney disorders 14=Diabetes mellitus; 15=Other	family_history-parenti				Only if "Patient relatives with symptoms"=sister
	Symptoms of the brother		Integer	1=School difficulty; 2=Difficulty walking; 3=Epileptic seizures; 4=Headache; 5=Abnormal eye movements; 6=Trouble speaking; 7=Involuntary movements; 8=Stiffness of the limbs; 9=Low sensitivity of the limbs; 10=Cardiac disorders; 11=Gastrointestinal complaints; 12=Liver disorders; 13=Kidney disorders 14=Diabetes mellitus; 15=Other	family_history-parenti				Only if "Patient relatives with symptoms"=Brother
	Symptoms of the maternal grandfather		Integer	1=School difficulty; 2=Difficulty walking; 3=Epileptic seizures; 4=Headache; 5=Abnormal eye movements; 6=Trouble speaking; 7=Involuntary movements; 8=Stiffness of the limbs; 9=Low sensitivity of the limbs; 10=Cardiac disorders; 11=Gastrointestinal complaints; 12=Liver disorders; 13=Kidney disorders 14=Diabetes mellitus; 15=Other	family_history-parenti				Only if "Patient relatives with symptoms"=Maternal grandfather
	Symptoms of the maternal grandmother		Integer	1=School difficulty; 2=Difficulty walking; 3=Epileptic seizures; 4=Headache; 5=Abnormal eye movements; 6=Trouble speaking; 7=Involuntary movements; 8=Stiffness of the limbs; 9=Low sensitivity of the limbs; 10=Cardiac disorders; 11=Gastrointestinal complaints; 12=Liver disorders; 13=Kidney disorders 14=Diabetes mellitus; 15=Other	family_history-parenti				Only if "Patient relatives with symptoms"=maternal grandmother
	Symptoms of paternal grandfather		Integer	1=School difficulty; 2=Difficulty walking; 3=Epileptic seizures; 4=Headache; 5=Abnormal eye movements; 6=Trouble speaking; 7=Involuntary movements; 8=Stiffness of the limbs; 9=Low sensitivity of the limbs; 10=Cardiac disorders; 11=Gastrointestinal complaints; 12=Liver disorders; 13=Kidney disorders 14=Diabetes mellitus; 15=Other	family_history-parenti				Only if "Patient relatives with symptoms"=paternal grandfather
	Symptoms of paternal grandmother		Integer	1=School difficulty; 2=Difficulty walking; 3=Epileptic seizures; 4=Headache; 5=Abnormal eye movements; 6=Trouble speaking; 7=Involuntary movements; 8=Stiffness of the limbs; 9=Low sensitivity of the limbs; 10=Cardiac disorders; 11=Gastrointestinal complaints; 12=Liver disorders; 13=Kidney disorders 14=Diabetes mellitus; 15=Other	family_history-parenti				Only if "Patient relatives with symptoms"=paternal grandmother
	Symptoms of paternal uncle		Integer	1=School difficulty; 2=Difficulty walking; 3=Epileptic seizures; 4=Headache; 5=Abnormal eye movements; 6=Trouble speaking; 7=Involuntary movements; 8=Stiffness of the limbs; 9=Low sensitivity of the limbs; 10=Cardiac disorders; 11=Gastrointestinal complaints; 12=Liver disorders; 13=Kidney disorders 14=Diabetes mellitus; 15=Other	family_history-parenti				Only if "Patient relatives with symptoms"=paternal uncle
	Symptoms of paternal aunt		Integer	1=School difficulty; 2=Difficulty walking; 3=Epileptic seizures; 4=Headache; 5=Abnormal eye movements; 6=Trouble speaking; 7=Involuntary movements; 8=Stiffness of the limbs; 9=Low sensitivity of the limbs; 10=Cardiac disorders; 11=Gastrointestinal complaints; 12=Liver disorders; 13=Kidney disorders 14=Diabetes mellitus; 15=Other	family_history-parenti				Only if "Patient relatives with symptoms"=paternal aunt
	Symptoms of the maternal uncle		Integer	1=School difficulty; 2=Difficulty walking; 3=Epileptic seizures; 4=Headache; 5=Abnormal eye movements; 6=Trouble speaking; 7=Involuntary movements; 8=Stiffness of the limbs; 9=Low sensitivity of the limbs; 10=Cardiac disorders; 11=Gastrointestinal complaints; 12=Liver disorders; 13=Kidney disorders 14=Diabetes mellitus; 15=Other	family_history-parenti				Only if "Patient relatives with symptoms"=maternal uncle
	Symptoms of the maternal aunt		Integer	1=School difficulty; 2=Difficulty walking; 3=Epileptic seizures; 4=Headache; 5=Abnormal eye movements; 6=Trouble speaking; 7=Involuntary movements; 8=Stiffness of the limbs; 9=Low sensitivity of the limbs; 10=Cardiac disorders; 11=Gastrointestinal complaints; 12=Liver disorders; 13=Kidney disorders 14=Diabetes mellitus; 15=Other	family_history-parenti				Only if "Patient relatives with symptoms"=maternal aunte
	Other relative symptoms		Integer	1=School difficulty; 2=Difficulty walking; 3=Epileptic seizures; 4=Headache; 5=Abnormal eye movements; 6=Trouble speaking; 7=Involuntary movements; 8=Stiffness of the limbs; 9=Low sensitivity of the limbs; 10=Cardiac disorders; 11=Gastrointestinal complaints; 12=Liver disorders; 13=Kidney disorders 14=Diabetes mellitus; 15=Other	family_history-parenti				Only if "Patient relatives with symptoms"=other relative
Consent
Dataset name: GLUT1 REGISTRY CONSENT Dataset key: consents_patient_postGDPR Dataset description
	FIELD NAME	FIELD DESCRIPTION	FIELD TYPE	ANSWERS OPTIONS	GROUPSET KEY	GROUPSET NAME	GROUPSET DESCRIPTION	MANDATORY	CONSTRAINTS	OPERATIONS	NOTES
	Consent to participation in the Register of People with GLUT1 Deficit Syndrome	Consent to the processing of patient’s personal data related to the Observational Study retrospectively and prospectively: "Register of persons with GLUT1 Deficit Syndrome (GLUT1 Register)" within the limits and in the manner indicated in the information	Boolean					Yes
	Date of acquisition of consent		Date	day/month/year				Yes

## Sheet: DIAGNOSIS
	Scritto da:		Rivisto da:		Approvato da:
Tipo documento	TAB	Codice documento	CR-TAB-DE-0005-GLUT1	Titolo documento	Glut1 Dataset_ENG
Stato documento	BOZZA	Versione documento	1.0	Revisione documento	0
Data emissione	2020-08-19		Data scadenza	N/A
Diagnosis
Dataset name: DIAGNOSIS DATA Dataset key: diagnosys_data Dataset description
	FIELD NAME	FIELD DESCRIPTION	FIELD TYPE	ANSWERS OPTIONS	GROUPSET KEY	GROUPSET NAME	GROUPSET DESCRIPTION	MANDATORY	CONSTRAINTS	OPERATIONS	NOTES
	Date of diagnosis		Date	day/month/year				Yes
	Genetic mutation		Boolean					Yes
	Type of mutation		Integer	1=Missense; 2=Truncating; 3=Frame shift; 4=Non sense; 5=Deletion of 1 or more exons; 6=Whole gene deletion					Only if "Genetic mutation" = Yes
	Mosaic mutation	(e.g. SLC2A1)	Boolean						Only if "Genetic mutation" = Yes
	Mutation description		Text						Only if "Genetic mutation" = Yes
	Inheritance		Integer	1=De novo; 2=Father; 3=Mother; 4=Unknown				Yes
	Notes on diagnosis		Text
History at the beginning
Dataset name: Information about onset and about the 1st year of disease Dataset key: birth_first_year_desease_info Dataset description
	FIELD NAME	FIELD DESCRIPTION	FIELD TYPE	ANSWERS OPTIONS	GROUPSET KEY	GROUPSET NAME	GROUPSET DESCRIPTION	MANDATORY	CONSTRAINTS	OPERATIONS	NOTES
	Onset date		Date	day/month/year				Yes
	First symptom	1st significant symptom (e.g. eye movement)	Text					Yes
	Symptoms in the 1st year of illness		Integer	1=Paroxysmal symptoms; 2=Non-paroxysmal disorders				Yes
	Type of paroxysmal symptoms		Integer	1=Paroxysmal kinesigenic dyskinesia (PDK); 2=Paroxysmal non-kinesigenic dyskinesia (PNKD); 3=Paroxysmal exercise-induced dyskinesia (PED); 4=Tic; 5=Stereotypes; 6=Paroxysmal episode not classifiable; 7=Eye movement disorders 8=Epileptic seizures 9=Episodic ataxia					Only if "Symptoms in the 1st year of illness"=Paroxysmal symptoms;
	Type of non-paroxysmal ailments		Integer	1=Psychomotor retardation; 2=Learning difficulties; 3=Other					Only if "Symptoms in the 1st year of illness"=Non paroxysmal symptoms;
	Please specify other		String						Only if "Non paroxysmal symptoms;"=Other
	Notes		Text
Dataset name: Information about the birth Dataset key: birth_data Dataset description
	FIELD NAME	FIELD DESCRIPTION	FIELD TYPE	ANSWERS OPTIONS	GROUPSET KEY	GROUPSET NAME	GROUPSET DESCRIPTION	MANDATORY	CONSTRAINTS	OPERATIONS	NOTES
	Height (percentile)	at birth	Integer	1=<3; 2=3-10; 3=10-25; 4=25-50; 5=50-75; 6=75-90; 7=90-97; 8=>97;				Yes
	Weight (percentile)	at birth	Integer	1=<3; 2=3-10; 3=10-25; 4=25-50; 5=50-75; 6=75-90; 7=90-97; 8=>97;				Yes
	Cranial circumference (percentile)	at birth	Integer	1=<3; 2=3-10; 3=10-25; 4=25-50; 5=50-75; 6=75-90; 7=90-97; 8=>97;
	Body mass index (BMI)	at birth	Double
	Notes		Text

## Sheet: FOLLOW-UP
	Scritto da:		Rivisto da:		Approvato da:
Tipo documento	TAB	Codice documento	CR-TAB-DE-0005-GLUT1	Titolo documento	Glut1 Dataset_ENG
Stato documento	BOZZA	Versione documento	1.0	Revisione documento	0
Data emissione	2020-08-19		Data scadenza	N/A
VISIT
Monitor name: FOLLOW_UP VISIT Monitor key: 2_followup Monitor description:Update of clinical data compared to previous follow-up
	FIELD NAME	FIELD DESCRIPTION	FIELD TYPE	ANSWERS OPTIONS	GROUPSET KEY	GROUPSET NAME	GROUPSET DESCRIPTION	MANDATORY	CONSTRAINTS	OPERATIONS	NOTES
	Date of the visit		Date	day/month/year	date			Yes
	Disease status		Integer	1=Progressive; 2=Stable; 3=Appellant; 4=Reversible; 5=Transitory	date
	Epileptic seizures		Boolean		date
	Type of epileptic seizures		Integer	1=Generalized; 2=Focal; 3=Indefinite	date				Only if "Epileptic seizures" = Yes
	Type of focal crisis		Integer	1=With impaired consciousness; 2=With motor component; 3=With sensory component; 4=With psychic component; 5=Other to specify	date				Only if "Type of epileptic seizures" = Focal
	Please specify other		Text		date				Only if "Type of focal crisis" = Other
	Type of generalized crisis		Integer	1=Tonic; 2=Clonic; 3=Tonic-clonic seizures; 4=Aatonic; 5=Typical absences; 6=Atypical absences; 8=Myoclonic absences; 9=Myoclonic eyelid; 10=Myoclonus; 11=Myoclonus-atonic; 12=Myoclonus-tonic; 13=Spasms; 14=Other	date				Only if "Type of epileptic seizures" = Generalized
	Please specify other		Text		date				Only if "Type of generalized crisis" = Other
	Frequency of seizures (per month)		Integer	1=> 1; 2=1-3; 3=4-5; 4=6-10; 5=11-20; 6=> 20; 7=> 50; 8=Not available	date				Only if "Epileptic seizures" = Yes
	Movement disorders		Boolean		date
	Type of movement disorder		Integer	1=Korea; 2=Ateatosi; 3=Ballismus; 4=Dystonia; 5=Myoclonus; 6=Tremor; 7=Stereos; 8=Tics	date				Only if "Movement disorders" = Yes
	Type of dystonia		Integer	1=Paroxysmal kinesigenic dystonia; 2=Paroxysmal non-kinesigenic dystonia; 3=Exercise-induced paroxysmal dystonia; 4=Other to specify	date				Only if "Type of movement disorder" = Dystonia
	Please specify other		Text		date				Only if "Dystonia type" = Other to be specified
	Site		Integer	1=Focal; 2=Multifocal; 3=Segmental; 4=Emilato; 5=Generalized	date				Only if "Movement disorders" = Yes
	Specify focal site		Text		date				Only if "Site"=Focal
	Frequency (per month) of the disorder		Integer	1=> 1; 2=1-3; 3=4-5; 4=6-10; 5=11-20; 6=> 20; 7=> 50; 8=Not available	date				Only if "Movement disorders" = Yes
	Eye movement disorders		Boolean		date
	Type of eye movement disorder		Text		date				Eye movement disorders" = Yes
	Last date on which the disturbance appeared		Date	day/month/year	date				Eye movement disorders" = Yes
	Duration (example options)		Integer	1=Some minutes; 2=A few hours; 3=2-3 consecutive days; 4=Persistent	date				Eye movement disorders" = Yes
	Frequency (per month) of the disorder		Integer	1=> 1; 2=1-3; 3=4-5; 4=6-10; 5=11-20; 6=> 20; 7=> 50; 8=Not available	date				Eye movement disorders" = Yes
	Anthropometric examination		Boolean		date			Yes
	Height (percentile)		Integer	1=<3; 2=3-10; 3=10-25; 4=25-50; 5=50-75; 6=75-90; 7=90-97; 8=>97	esame_antropometrico	Anthropometric examination			Only if "Anthropometric exam" = Yes
	Weight (percentile)		Integer	1=<3; 2=3-10; 3=10-25; 4=25-50; 5=50-75; 6=75-90; 7=90-97; 8=>97	esame_antropometrico	Anthropometric examination			Only if "Anthropometric exam" = Yes
	Cranial circumference (cm)		Integer	1=<3; 2=3-10; 3=10-25; 4=25-50; 5=50-75; 6=75-90; 7=90-97; 8=>97	esame_antropometrico	Anthropometric examination			Only if "Anthropometric exam" = Yes
	IMC		Double		esame_antropometrico	Anthropometric examination			Only if "Anthropometric exam" = Yes
	Fat%		Double		esame_antropometrico	Anthropometric examination			Only if "Anthropometric exam" = Yes
	Neurological examination		Integer	1=Pathological; 2=Normal	altre_info	Other informations
	Severity		Integer	1=Mild; 2=Moderate; 3=Serious	altre_info	Other informations			Only if "Neurological examination" = Pathological
	Degree of disability (MRS, Modified Rankin Scale)		integer		altre_info	Other informations			Only if "Neurological examination" = Pathological
	Cognitive disability		Integer	1=Absent; 2=Mild; 3=Moderate	altre_info	Other informations
	Psychiatric disorders		Boolean		altre_info	Other informations
	Migraines		Boolean		altre_info	Other informations
	Sports activity in progress		Boolean		altre_info	Other informations
	Other notes		Text		altre_info	Other informations
EXAMS
Monitor name: Exams Monitor key: followup_exams Monitor description
	FIELD NAME	FIELD DESCRIPTION	FIELD TYPE	ANSWERS OPTIONS	GROUPSET KEY	GROUPSET NAME	GROUPSET DESCRIPTION	MANDATORY	CONSTRAINTS	OPERATIONS	NOTES
	Exam date		Date	day/month/year				Yes
	Type of exam		Integer	1=Blood tests; 3=Other instrumental exams				Yes
	Type of instrumental exam		Integer	99=Examination of the cerebro-spinal fluid (CSF); 1=EEG; 2=SPECT; 3=RMN; 4=TC; 5=Spectroscopy; 6=BAEP; 7=Audiometry; 8=EMG; 9=VDC; 10=Muscle biopsy; 11=DEXA; 12=Other					Only if "Type of exam" = Other instrumental exams
	Specify other type of exam		Text						Only if "Type of instrumental exam" = Other
	Lactate		Text						Only if "Type of instrumental examination" = Cerebro-Spinal Fluid examination
	Pyruvate		Text						Only if "Type of instrumental examination" = Cerebro-Spinal Fluid examination
	Glucose		Text						Only if "Type of instrumental examination" = Cerebro-Spinal Fluid examination
	Protein		Text						Only if "Type of instrumental examination" = Cerebro-Spinal Fluid examination
	Cells		Text						Only if "Type of instrumental examination" = Cerebro-Spinal Fluid examination
	CSF Glucose-glycemia ratio		Text						Only if "Type of instrumental examination" = Cerebro-Spinal Fluid examination
	EEG		Integer	1=Intercritic; 2=Critic					Only if "Type of instrumental exam" = EEG
	Background activities		Integer	1=Normal; 2=Slow					Only "EEG" = Intercritical
	Epileptiform anomalies		Integer	1=Generalized; 2=Focal; 3=Multifocal					Only "EEG" = Intercritical
	Recorded seizures		Boolean						Only "EEG"=Critical
	Flow characteristics		Integer	1=Focal increase; 2=Focal reduction; 3=Global alteration; 4=Other					Only if "Type of instrumental exam" = SPECT
	Features		Integer	1=White matter anomalies; 2=Cerebral atrophy; 3=Basal ganglia anomalies; 4=Strokes; 5=Cerebellar atrophy; 6=Other					Only if "Type of instrumental exam" = RMN
	Features		Integer	1=Cerebral atrophy; 2=Basal ganglia anomalies; 3=Calcifications; 4=Strokes; 5=Other					Only if "Type of instrumental exam" = CT
	Lactate		Double						Only if "Type of exam" = Blood tests
	Pyruvate		Double						Only if "Type of exam" = Blood tests
	CK		Text						Only if "Type of exam" = Blood tests
	Glucose		Text						Only if "Type of exam" = Blood tests
	Creatine		Text						Only if "Type of exam" = Blood tests
	Phosphate		Text						Only if "Type of exam" = Blood tests
	ALT		Text						Only if "Type of exam" = Blood tests
	AST		Text						Only if "Type of exam" = Blood tests
	HbA1c		Text						Only if "Type of exam" = Blood tests
	Total lipids		Text						Only if "Type of exam" = Blood tests
	Triglycerides		Text						Only if "Type of exam" = Blood tests
	Total cholesterol		Text						Only if "Type of exam" = Blood tests
	Cholesterol HDL		Text						Only if "Type of exam" = Blood tests
	Cholesterol LDL		Text						Only if "Type of exam" = Blood tests
	Other		Text						Only if "Type of exam" = Blood tests
	Specify other type of exam		Text						Only if "Flow characteristics" = Other
	Choline		Text						Only if "Type of instrumental exam" = Spectroscopy
	Creatine		Text						Only if "Type of instrumental exam" = Spectroscopy
	NAA		Text						Only if "Type of instrumental exam" =Spectroscopy
	Other		Text						Only if "Type of instrumental exam" = Spectroscopy
	Exam Notes		Text
THERAPIES
Monitor name: Therapies Monitor key: therapies Monitor description
	FIELD NAME	FIELD DESCRIPTION	FIELD TYPE	ANSWERS OPTIONS	GROUPSET KEY	GROUPSET NAME	GROUPSET DESCRIPTION	MANDATORY	CONSTRAINTS	OPERATIONS	NOTES
	Therapy type		Integer	1=Epileptic seizure therapy; 2=Rehabilitation for intellectual disability; 3=Psychiatric disease therapy; 4=Therapy for movement disorder				Yes
	Start date		Date	day/month/year				Yes
	Treatment		Integer	1=PB; 2=ESM; 3=TPM; 4=PHT; 5=CZP; 6=GBP; 7=PRM; 8=CLZ; 9=OXC; 10=CBZ; 11=Other BZ; 12=TGB; 13=CBZ-CR; 14=GVG; 15=LVT; 16=VPA; 17=LTG; 18=ZNS; 19=FBM; 20=ACTH; 21=Bromides; 22=Acetazol; 23=B6; 24=Ig; 997=Other					Only if "Type of therapy" = Epileptic seizure therapy;
	Treatment		Integer	72=Speech therapy; 73=Movement neuropsychiatry; 74= Cognitive rehabilitation; 996=Other					Only if "Type of therapy" = Rehabilitation for intellectual disability;
	Treatment		Integer	45=Arpiprazolo; 46=Methylphenidate; 47=Ziprasidone; 48=Chlorpromazine; 49=Oxcarbezepina; 50=Nortriptyline; 51=Lorazepam; 52=Trazodone; 53=Haloperidol; 54=Risperidone; 55=Alprazolam; 56=Valproic acid; 57=Fluoxetine; 58=Clonidine; 59=Amitriptyline; 60=Clonazepam; 61=Quetiapine; 62=Gabapentin; 63=Topiramate; 64=Bupropion; 65=Citalopram; 66=Lithium; 67=Lamotrigine; 68=Atomoxetina; 69=Pregabalin; 70=I…					Only if "Type of therapy" = Therapy for psychiatric diseases
	Treatment		Integer	27=Baclofen; 28=Pimozide; 29=Selegillina; 30=Lorazepam; 31=Diazepam; 32=Clonazepam; 33=Triesifenide; 34=Chlorpromazine; 35=Valproic acid; 36=Reserpine; 37=Tetrabenazine; 38=Levodopa; 39=Carbidopa; 40=Tolcapone; 41=Carbamazepina; 42=Phenytoin; 43=Haloperidol; 26=Botulinum toxin; 999=Other					Only if "Type of therapy" = Therapy for movement disorder
	Please specify other		String						Only if "Treatment" greater than 999
	Tolerability		Integer	1=Good; 2=Discrete; 3=Enough; 4=Poor; 5=Absent
	Effectiveness of therapy		Integer	1=Good; 2=Discrete; 3=Enough; 4=Poor; 5=Absent
	Therapy in progress		Boolean
	End of therapy date		Date	day/month/year					Only if "Therapy in progress" = No
	Note		Text
Monitor name: Diet therapies Monitor key: diet Monitor description
	FIELD NAME	FIELD DESCRIPTION	FIELD TYPE	ANSWERS OPTIONS	GROUPSET KEY	GROUPSET NAME	GROUPSET DESCRIPTION	MANDATORY	CONSTRAINTS	OPERATIONS	NOTES
	Diet type		Integer	1=Traditional ketogenic; 2=Modified Atkins; 3=With TCM oils; 4=Trieptanoin; 5=Other				Yes
	Specify other		String						Only if "Type "=Other
	Diet start date		Date	day/month/year				Yes
	Age at onset		Integer
	DK ratio		Integer	1=4: 1; 2= 3: 1; 3= 2: 1; 4= 1: 1; 5= Other					Only if "Type "=Traditional ketogenic
	Indicate other ratio		Text						Only if "DK ratio" = Other
	Type of regimen (at the beginning of the diet)		Integer	1=Day hospital; 2=Outpatient; 3=Recovery; 4=Other
	Ketosis level		Integer	1=<2 mmol/l: 2=2-5 mmol/l; 3=>5 mmol/l
	Side effects of the diet		Integer	1=No effects; 2=Lethargy (hypoglycaemia); 3=GI symptoms; 4=Metabolic alterations; 5=Weight loss; 6=Lingua nigra; 7=Kidney stones; 8=Other
	Please specify other		String						Only if "Side effects of the diet"=Other
	Diet response - crisis		Integer	1=Total disappearance; 2=Crisis reduction> 50%; 3=Crisis reduction <50%; 4=No change in the frequency of crises; 5=Not evaluable
	Diet response - movement disorders		Integer	1=Total disappearance; 2=Crisis reduction> 50%; 3=Crisis reduction <50%; 4=No change in the frequency of crises; 5=Not evaluable
	Dietary response - cognitive		Integer	1=IQ improvement; 3=No modification; 4=Not evaluable
	Ongoing diet		Boolean
	Date of suspension of the diet		Date	day/month/year					Only if "Ongoing diet"=No
	Reason for suspension		Integer	1=Ineffectiveness; 2=Not compliance; 3=GI side effects; 4=Metabolic side effects; 5=Other					Only if "Ongoing diet"=No
	Please specify other		String						Only if "Reason for suspension"=Other
	Notes		Text
